# Supplementary material for: Type I Interferons Enhance the Repair of Ultraviolet Radiation-Induced DNA Damage and Regulate Cutaneous Immune Suppression
Source: Int J Mol Sci. 2022 Feb 5;23(3):1822. doi: 10.3390/ijms23031822 (PMC8836948; doi:10.3390/ijms23031822)
Supplement: Supplementary file 1 [file ijms-23-01822-s001.zip]

Archive with 1 entries (1 files):
- ijms-1574757-supplementary.pdf
